# Supplementary material for: Avian Metapneumovirus Subtype B at the Wildlife–Poultry Interface in Egypt: Molecular and Serological Insights into Cross-Ecological Transmission
Source: Viruses. 2026 May 24;18(6):591. doi: 10.3390/v18060591 (PMC13308320; doi:10.3390/v18060591)
Supplement: Supplementary file 1 [file viruses-18-00591-s001.zip]

Archive with 3 entries (3 files):
- Quantitative Inhibiton Assesment of ELISA Supplementary Table 2.pdf
- Supplementary figure S1.pdf
- Supplementary Raw metadata for wild birds sampled during surveillance in Egypt, including geographic origin, species, RT-qPCR result Table S1.csv
