# Supplementary material for: Avian Metapneumovirus Subtype B at the Wildlife–Poultry Interface in Egypt: Molecular and Serological Insights into Cross-Ecological Transmission
Source: Viruses. 2026 May 24;18(6):591. doi: 10.3390/v18060591 (PMC13308320; doi:10.3390/v18060591)
Supplement: Supplementary file 1 [file viruses-18-00591-s001.zip › Supplementary Raw metadata for wild birds sampled during surveillance in Egypt, including geographic origin, species, RT-qPCR result Table S1.csv]

Raw metadata for wild birds sampled during surveillance in Egypt, including geographic origin, species, RT-qPCR result (1 = positive, 0 = negative) with Ct values, and ELISA titer with serological classification (1 = positive, 0 = negative). Samples without ELISA data were not tested serologically.
Region	Governorate	Species	Common_Name	Bird_ID	PCR_Result	Ct	ELISA_Titer	ELISA_Result
Nile Delta	Beheira	Passer domesticus	House sparrow	BEH_PA_001	1	32.05	2288	1
Nile Delta	Beheira	Passer domesticus	House sparrow	BEH_PA_002	1	24.02	943	1
Nile Delta	Beheira	Passer domesticus	House sparrow	BEH_PA_003	1	27.86	1488	1
Nile Delta	Beheira	Passer domesticus	House sparrow	BEH_PA_004	0	39.53	1009	1
Nile Delta	Beheira	Passer domesticus	House sparrow	BEH_PA_005	0	38.93	1527	1
Nile Delta	Beheira	Passer domesticus	House sparrow	BEH_PA_006	0	38.22	1576	1
Nile Delta	Beheira	Passer domesticus	House sparrow	BEH_PA_007	0	37.94	2586	1
Nile Delta	Beheira	Passer domesticus	House sparrow	BEH_PA_008	0	41.77	2060	1
Nile Delta	Beheira	Passer domesticus	House sparrow	BEH_PA_009	0	38.81	1236	1
Nile Delta	Beheira	Passer domesticus	House sparrow	BEH_PA_010	0	41.13	1677	1
Nile Delta	Beheira	Passer domesticus	House sparrow	BEH_PA_011	0	39.98	2002	1
Nile Delta	Beheira	Passer domesticus	House sparrow	BEH_PA_012	0	41.26	833	1
Nile Delta	Beheira	Passer domesticus	House sparrow	BEH_PA_013	0	41.13	802	1
Nile Delta	Beheira	Passer domesticus	House sparrow	BEH_PA_014	0	40.9	12	0
Nile Delta	Beheira	Passer domesticus	House sparrow	BEH_PA_015	0	40.06	67	0
Nile Delta	Beheira	Passer domesticus	House sparrow	BEH_PA_016	0	38.36	361	0
Nile Delta	Beheira	Passer domesticus	House sparrow	BEH_PA_017	0	39.4	313	0
Nile Delta	Beheira	Passer domesticus	House sparrow	BEH_PA_018	0	38.07	358	0
Nile Delta	Beheira	Passer domesticus	House sparrow	BEH_PA_019	0	41.47	44	0
Nile Delta	Beheira	Passer domesticus	House sparrow	BEH_PA_020	0	38.04	277	0
Nile Delta	Beheira	Passer domesticus	House sparrow	BEH_PA_021	0	41.39
Nile Delta	Beheira	Passer domesticus	House sparrow	BEH_PA_022	0	38.02
Nile Delta	Beheira	Passer domesticus	House sparrow	BEH_PA_023	0	37.28
Nile Delta	Beheira	Passer domesticus	House sparrow	BEH_PA_024	0	39.14
Nile Delta	Beheira	Passer domesticus	House sparrow	BEH_PA_025	0	37.49
Nile Delta	Beheira	Passer domesticus	House sparrow	BEH_PA_026	0	41.16
Nile Delta	Beheira	Passer domesticus	House sparrow	BEH_PA_027	0	40
Nile Delta	Beheira	Passer domesticus	House sparrow	BEH_PA_028	0	39.79
Nile Delta	Beheira	Passer domesticus	House sparrow	BEH_PA_029	0	39.71
Nile Delta	Beheira	Passer domesticus	House sparrow	BEH_PA_030	0	39.62
Nile Delta	Beheira	Passer domesticus	House sparrow	BEH_PA_031	0	38.96
Nile Delta	Beheira	Passer domesticus	House sparrow	BEH_PA_032	0	38.45
Nile Delta	Beheira	Passer domesticus	House sparrow	BEH_PA_033	0	39.4
Nile Delta	Beheira	Passer domesticus	House sparrow	BEH_PA_034	0	38.37
Nile Delta	Beheira	Passer domesticus	House sparrow	BEH_PA_035	0	37.22
Nile Delta	Beheira	Passer domesticus	House sparrow	BEH_PA_036	0	37.31
Nile Delta	Beheira	Passer domesticus	House sparrow	BEH_PA_037	0	41.12
Nile Delta	Beheira	Passer domesticus	House sparrow	BEH_PA_038	0	40.46
Nile Delta	Beheira	Passer domesticus	House sparrow	BEH_PA_039	0	40.54
Nile Delta	Beheira	Passer domesticus	House sparrow	BEH_PA_040	0	38.95
Nile Delta	Beheira	Spatula clypeata	Northern shoveler	BEH_SP_001	1	31.14	3062	1
Nile Delta	Beheira	Spatula clypeata	Northern shoveler	BEH_SP_002	1	34.99	913	1
Nile Delta	Beheira	Spatula clypeata	Northern shoveler	BEH_SP_003	1	34.29	2536	1
Nile Delta	Beheira	Spatula clypeata	Northern shoveler	BEH_SP_004	1	22.85	1421	1
Nile Delta	Beheira	Spatula clypeata	Northern shoveler	BEH_SP_005	1	20.74	886	1
Nile Delta	Beheira	Spatula clypeata	Northern shoveler	BEH_SP_006	1	32.41	1318	1
Nile Delta	Beheira	Spatula clypeata	Northern shoveler	BEH_SP_007	0	37.95	1832	1
Nile Delta	Beheira	Spatula clypeata	Northern shoveler	BEH_SP_008	0	38.98	888	1
Nile Delta	Beheira	Spatula clypeata	Northern shoveler	BEH_SP_009	0	39.94	1900	1
Nile Delta	Beheira	Spatula clypeata	Northern shoveler	BEH_SP_010	0	38.75	1804	1
Nile Delta	Beheira	Spatula clypeata	Northern shoveler	BEH_SP_011	0	38.66	2785	1
Nile Delta	Beheira	Spatula clypeata	Northern shoveler	BEH_SP_012	0	40.1	2217	1
Nile Delta	Beheira	Spatula clypeata	Northern shoveler	BEH_SP_013	0	41.47	903	1
Nile Delta	Beheira	Spatula clypeata	Northern shoveler	BEH_SP_014	0	38.94	2801	1
Nile Delta	Beheira	Spatula clypeata	Northern shoveler	BEH_SP_015	0	37.26	2459	1
Nile Delta	Beheira	Spatula clypeata	Northern shoveler	BEH_SP_016	0	41.97	1169	1
Nile Delta	Beheira	Spatula clypeata	Northern shoveler	BEH_SP_017	0	41.35	1483	1
Nile Delta	Beheira	Spatula clypeata	Northern shoveler	BEH_SP_018	0	39.03	2517	1
Nile Delta	Beheira	Spatula clypeata	Northern shoveler	BEH_SP_019	0	38.98	1234	1
Nile Delta	Beheira	Spatula clypeata	Northern shoveler	BEH_SP_020	0	40.23	2136	1
Nile Delta	Beheira	Spatula clypeata	Northern shoveler	BEH_SP_021	0	37.74	2895	1
Nile Delta	Beheira	Spatula clypeata	Northern shoveler	BEH_SP_022	0	40.34	1602	1
Nile Delta	Beheira	Spatula clypeata	Northern shoveler	BEH_SP_023	0	38.37	1297	1
Nile Delta	Beheira	Spatula clypeata	Northern shoveler	BEH_SP_024	0	38	1190	1
Nile Delta	Beheira	Spatula clypeata	Northern shoveler	BEH_SP_025	0	38.93	2555	1
Nile Delta	Beheira	Spatula clypeata	Northern shoveler	BEH_SP_026	0	41.26	2961	1
Nile Delta	Beheira	Spatula clypeata	Northern shoveler	BEH_SP_027	0	39.73	3090	1
Nile Delta	Beheira	Spatula clypeata	Northern shoveler	BEH_SP_028	0	38.17	1479	1
Nile Delta	Beheira	Spatula clypeata	Northern shoveler	BEH_SP_029	0	38.75	1545	1
Nile Delta	Beheira	Spatula clypeata	Northern shoveler	BEH_SP_030	0	41.52	1091	1
Nile Delta	Beheira	Spatula clypeata	Northern shoveler	BEH_SP_031	0	37.12	1599	1
Nile Delta	Beheira	Spatula clypeata	Northern shoveler	BEH_SP_032	0	41.3	1617	1
Nile Delta	Beheira	Spatula clypeata	Northern shoveler	BEH_SP_033	0	37.91	2480	1
Nile Delta	Beheira	Spatula clypeata	Northern shoveler	BEH_SP_034	0	38.86	1638	1
Nile Delta	Beheira	Spatula clypeata	Northern shoveler	BEH_SP_035	0	39.62	1610	1
Nile Delta	Beheira	Spatula clypeata	Northern shoveler	BEH_SP_036	0	41.73	1071	1
Nile Delta	Beheira	Spatula clypeata	Northern shoveler	BEH_SP_037	0	41.11	1241	1
Nile Delta	Beheira	Spatula clypeata	Northern shoveler	BEH_SP_038	0	38.25	1708	1
Nile Delta	Beheira	Spatula clypeata	Northern shoveler	BEH_SP_039	0	37.27	2508	1
Nile Delta	Beheira	Spatula clypeata	Northern shoveler	BEH_SP_040	0	41.2	2215	1
Nile Delta	Beheira	Spatula clypeata	Northern shoveler	BEH_SP_041	0	39.74	1210	1
Nile Delta	Beheira	Spatula clypeata	Northern shoveler	BEH_SP_042	0	39.19	2721	1
Nile Delta	Beheira	Spatula clypeata	Northern shoveler	BEH_SP_043	0	37.22	2869	1
Nile Delta	Beheira	Spatula clypeata	Northern shoveler	BEH_SP_044	0	38.39	2870	1
Nile Delta	Beheira	Spatula clypeata	Northern shoveler	BEH_SP_045	0	40.1	131	0
Nile Delta	Beheira	Spatula clypeata	Northern shoveler	BEH_SP_046	0	38.35	399	0
Nile Delta	Beheira	Spatula clypeata	Northern shoveler	BEH_SP_047	0	40.81	216	0
Nile Delta	Beheira	Spatula clypeata	Northern shoveler	BEH_SP_048	0	39.26	27	0
Nile Delta	Beheira	Spatula clypeata	Northern shoveler	BEH_SP_049	0	37.53	356	0
Nile Delta	Beheira	Spatula clypeata	Northern shoveler	BEH_SP_050	0	41.51	156	0
Nile Delta	Beheira	Spatula clypeata	Northern shoveler	BEH_SP_051	0	37.21	6	0
Nile Delta	Beheira	Spatula clypeata	Northern shoveler	BEH_SP_052	0	39.61	67	0
Nile Delta	Beheira	Spatula clypeata	Northern shoveler	BEH_SP_053	0	37.9	214	0
Nile Delta	Beheira	Spatula clypeata	Northern shoveler	BEH_SP_054	0	40.37	186	0
Nile Delta	Beheira	Spatula clypeata	Northern shoveler	BEH_SP_055	0	37.82	283	0
Nile Delta	Beheira	Mareca penelope	Eurasian wigeon	BEH_MA_001	1	22.33	1256	1
Nile Delta	Beheira	Mareca penelope	Eurasian wigeon	BEH_MA_002	1	33.61	2667	1
Nile Delta	Beheira	Mareca penelope	Eurasian wigeon	BEH_MA_003	0	38.65	2228	1
Nile Delta	Beheira	Mareca penelope	Eurasian wigeon	BEH_MA_004	0	38.73	1461	1
Nile Delta	Beheira	Mareca penelope	Eurasian wigeon	BEH_MA_005	0	37.3	801	1
Nile Delta	Beheira	Mareca penelope	Eurasian wigeon	BEH_MA_006	0	40.22	2541	1
Nile Delta	Beheira	Mareca penelope	Eurasian wigeon	BEH_MA_007	0	39.84	2554	1
Nile Delta	Beheira	Mareca penelope	Eurasian wigeon	BEH_MA_008	0	40.95	1918	1
Nile Delta	Beheira	Mareca penelope	Eurasian wigeon	BEH_MA_009	0	38.21	1455	1
Nile Delta	Beheira	Mareca penelope	Eurasian wigeon	BEH_MA_010	0	37.96	901	1
Nile Delta	Beheira	Mareca penelope	Eurasian wigeon	BEH_MA_011	0	37.53	2629	1
Nile Delta	Beheira	Mareca penelope	Eurasian wigeon	BEH_MA_012	0	40.15	1304	1
Nile Delta	Beheira	Mareca penelope	Eurasian wigeon	BEH_MA_013	0	37.77	2024	1
Nile Delta	Beheira	Mareca penelope	Eurasian wigeon	BEH_MA_014	0	37.56	1601	1
Nile Delta	Beheira	Mareca penelope	Eurasian wigeon	BEH_MA_015	0	40.03	1330	1
Nile Delta	Beheira	Mareca penelope	Eurasian wigeon	BEH_MA_016	0	37.95
Nile Delta	Beheira	Mareca penelope	Eurasian wigeon	BEH_MA_017	0	39.82
Nile Delta	Beheira	Mareca penelope	Eurasian wigeon	BEH_MA_018	0	37.94
Nile Delta	Beheira	Mareca penelope	Eurasian wigeon	BEH_MA_019	0	40.99
Nile Delta	Beheira	Mareca penelope	Eurasian wigeon	BEH_MA_020	0	37.79
Nile Delta	Beheira	Mareca penelope	Eurasian wigeon	BEH_MA_021	0	39.22
Nile Delta	Beheira	Mareca penelope	Eurasian wigeon	BEH_MA_022	0	40.32
Nile Delta	Beheira	Mareca penelope	Eurasian wigeon	BEH_MA_023	0	37.62
Nile Delta	Beheira	Mareca penelope	Eurasian wigeon	BEH_MA_024	0	39.7
Nile Delta	Beheira	Mareca penelope	Eurasian wigeon	BEH_MA_025	0	40.73
Nile Delta	Beheira	Mareca penelope	Eurasian wigeon	BEH_MA_026	0	39.05
Nile Delta	Beheira	Mareca penelope	Eurasian wigeon	BEH_MA_027	0	40.6
Nile Delta	Beheira	Mareca penelope	Eurasian wigeon	BEH_MA_028	0	40.91
Nile Delta	Beheira	Mareca penelope	Eurasian wigeon	BEH_MA_029	0	41.65
Nile Delta	Beheira	Mareca penelope	Eurasian wigeon	BEH_MA_030	0	41.88
Nile Delta	Beheira	Anas crecca	Green-winged teal	BEH_AN_001	0	40.47	928	1
Nile Delta	Beheira	Anas crecca	Green-winged teal	BEH_AN_002	0	39.29	1525	1
Nile Delta	Beheira	Anas crecca	Green-winged teal	BEH_AN_003	0	40.84	1001	1
Nile Delta	Beheira	Anas crecca	Green-winged teal	BEH_AN_004	0	37.69	2559	1
Nile Delta	Beheira	Anas crecca	Green-winged teal	BEH_AN_005	0	37.73	2153	1
Nile Delta	Beheira	Anas crecca	Green-winged teal	BEH_AN_006	0	41.42	2787	1
Nile Delta	Beheira	Anas crecca	Green-winged teal	BEH_AN_007	0	41.88	1649	1
Nile Delta	Beheira	Anas crecca	Green-winged teal	BEH_AN_008	0	37.89	1580	1
Nile Delta	Beheira	Anas crecca	Green-winged teal	BEH_AN_009	0	40.13	125	0
Nile Delta	Beheira	Anas crecca	Green-winged teal	BEH_AN_010	0	37.5	71	0
Nile Delta	Kafr El-Sheikh	Spatula clypeata	Northern shoveler	KAF_SP_001	1	35.07	2555	1
Nile Delta	Kafr El-Sheikh	Spatula clypeata	Northern shoveler	KAF_SP_002	1	29.2	977	1
Nile Delta	Kafr El-Sheikh	Spatula clypeata	Northern shoveler	KAF_SP_003	1	34.15	1209	1
Nile Delta	Kafr El-Sheikh	Spatula clypeata	Northern shoveler	KAF_SP_004	1	20.46	1269	1
Nile Delta	Kafr El-Sheikh	Spatula clypeata	Northern shoveler	KAF_SP_005	1	24.54	2162	1
Nile Delta	Kafr El-Sheikh	Spatula clypeata	Northern shoveler	KAF_SP_006	0	38.35	1248	1
Nile Delta	Kafr El-Sheikh	Spatula clypeata	Northern shoveler	KAF_SP_007	0	41.55	1065	1
Nile Delta	Kafr El-Sheikh	Spatula clypeata	Northern shoveler	KAF_SP_008	0	40.98	1444	1
Nile Delta	Kafr El-Sheikh	Spatula clypeata	Northern shoveler	KAF_SP_009	0	41.95	1759	1
Nile Delta	Kafr El-Sheikh	Spatula clypeata	Northern shoveler	KAF_SP_010	0	37.65	1167	1
Nile Delta	Kafr El-Sheikh	Spatula clypeata	Northern shoveler	KAF_SP_011	0	39.87	2941	1
Nile Delta	Kafr El-Sheikh	Spatula clypeata	Northern shoveler	KAF_SP_012	0	37.13	1613	1
Nile Delta	Kafr El-Sheikh	Spatula clypeata	Northern shoveler	KAF_SP_013	0	39.31	1443	1
Nile Delta	Kafr El-Sheikh	Spatula clypeata	Northern shoveler	KAF_SP_014	0	41.36	1281	1
Nile Delta	Kafr El-Sheikh	Spatula clypeata	Northern shoveler	KAF_SP_015	0	41.72	2012	1
Nile Delta	Kafr El-Sheikh	Spatula clypeata	Northern shoveler	KAF_SP_016	0	39.74	2571	1
Nile Delta	Kafr El-Sheikh	Spatula clypeata	Northern shoveler	KAF_SP_017	0	41.88	831	1
Nile Delta	Kafr El-Sheikh	Spatula clypeata	Northern shoveler	KAF_SP_018	0	39.15	1453	1
Nile Delta	Kafr El-Sheikh	Spatula clypeata	Northern shoveler	KAF_SP_019	0	40.89	2170	1
Nile Delta	Kafr El-Sheikh	Spatula clypeata	Northern shoveler	KAF_SP_020	0	40.41	1155	1
Nile Delta	Kafr El-Sheikh	Spatula clypeata	Northern shoveler	KAF_SP_021	0	40.97	2584	1
Nile Delta	Kafr El-Sheikh	Spatula clypeata	Northern shoveler	KAF_SP_022	0	37.33	2627	1
Nile Delta	Kafr El-Sheikh	Spatula clypeata	Northern shoveler	KAF_SP_023	0	40.75	3057	1
Nile Delta	Kafr El-Sheikh	Spatula clypeata	Northern shoveler	KAF_SP_024	0	38.85	2006	1
Nile Delta	Kafr El-Sheikh	Spatula clypeata	Northern shoveler	KAF_SP_025	0	40.48	1399	1
Nile Delta	Kafr El-Sheikh	Spatula clypeata	Northern shoveler	KAF_SP_026	0	40.52	1865	1
Nile Delta	Kafr El-Sheikh	Spatula clypeata	Northern shoveler	KAF_SP_027	0	38.04	1902	1
Nile Delta	Kafr El-Sheikh	Spatula clypeata	Northern shoveler	KAF_SP_028	0	38.45	1982	1
Nile Delta	Kafr El-Sheikh	Spatula clypeata	Northern shoveler	KAF_SP_029	0	39.87	1172	1
Nile Delta	Kafr El-Sheikh	Spatula clypeata	Northern shoveler	KAF_SP_030	0	37.45	156	0
Nile Delta	Kafr El-Sheikh	Spatula clypeata	Northern shoveler	KAF_SP_031	0	39.45
Nile Delta	Kafr El-Sheikh	Spatula clypeata	Northern shoveler	KAF_SP_032	0	38.27
Nile Delta	Kafr El-Sheikh	Spatula clypeata	Northern shoveler	KAF_SP_033	0	40.78
Nile Delta	Kafr El-Sheikh	Spatula clypeata	Northern shoveler	KAF_SP_034	0	39.75
Nile Delta	Kafr El-Sheikh	Spatula clypeata	Northern shoveler	KAF_SP_035	0	39.11
Nile Delta	Kafr El-Sheikh	Spatula clypeata	Northern shoveler	KAF_SP_036	0	40.57
Nile Delta	Kafr El-Sheikh	Spatula clypeata	Northern shoveler	KAF_SP_037	0	37.25
Nile Delta	Kafr El-Sheikh	Spatula clypeata	Northern shoveler	KAF_SP_038	0	37.67
Nile Delta	Kafr El-Sheikh	Spatula clypeata	Northern shoveler	KAF_SP_039	0	37.32
Nile Delta	Kafr El-Sheikh	Spatula clypeata	Northern shoveler	KAF_SP_040	0	41.77
Nile Delta	Kafr El-Sheikh	Spatula clypeata	Northern shoveler	KAF_SP_041	0	41.07
Nile Delta	Kafr El-Sheikh	Spatula clypeata	Northern shoveler	KAF_SP_042	0	37.74
Nile Delta	Kafr El-Sheikh	Spatula clypeata	Northern shoveler	KAF_SP_043	0	41.76
Nile Delta	Kafr El-Sheikh	Spatula clypeata	Northern shoveler	KAF_SP_044	0	39.3
Nile Delta	Kafr El-Sheikh	Spatula clypeata	Northern shoveler	KAF_SP_045	0	41.39
Nile Delta	Kafr El-Sheikh	Spatula clypeata	Northern shoveler	KAF_SP_046	0	39.91
Nile Delta	Kafr El-Sheikh	Spatula clypeata	Northern shoveler	KAF_SP_047	0	41
Nile Delta	Kafr El-Sheikh	Spatula clypeata	Northern shoveler	KAF_SP_048	0	39.65
Nile Delta	Kafr El-Sheikh	Spatula clypeata	Northern shoveler	KAF_SP_049	0	40.89
Nile Delta	Kafr El-Sheikh	Spatula clypeata	Northern shoveler	KAF_SP_050	0	38.58
Nile Delta	Kafr El-Sheikh	Spatula clypeata	Northern shoveler	KAF_SP_051	0	41.31
Nile Delta	Kafr El-Sheikh	Spatula clypeata	Northern shoveler	KAF_SP_052	0	41.56
Nile Delta	Kafr El-Sheikh	Spatula clypeata	Northern shoveler	KAF_SP_053	0	37.57
Nile Delta	Kafr El-Sheikh	Spatula clypeata	Northern shoveler	KAF_SP_054	0	41.88
Nile Delta	Kafr El-Sheikh	Spatula clypeata	Northern shoveler	KAF_SP_055	0	37.12
Nile Delta	Kafr El-Sheikh	Spatula clypeata	Northern shoveler	KAF_SP_056	0	40.4
Nile Delta	Kafr El-Sheikh	Spatula clypeata	Northern shoveler	KAF_SP_057	0	40.45
Nile Delta	Kafr El-Sheikh	Spatula clypeata	Northern shoveler	KAF_SP_058	0	41.37
Nile Delta	Kafr El-Sheikh	Spatula clypeata	Northern shoveler	KAF_SP_059	0	38.48
Nile Delta	Kafr El-Sheikh	Spatula clypeata	Northern shoveler	KAF_SP_060	0	38.43
Nile Delta	Kafr El-Sheikh	Spatula clypeata	Northern shoveler	KAF_SP_061	0	37.66
Nile Delta	Kafr El-Sheikh	Spatula clypeata	Northern shoveler	KAF_SP_062	0	41.19
Nile Delta	Kafr El-Sheikh	Spatula clypeata	Northern shoveler	KAF_SP_063	0	39.46
Nile Delta	Kafr El-Sheikh	Spatula clypeata	Northern shoveler	KAF_SP_064	0	37.7
Nile Delta	Kafr El-Sheikh	Spatula clypeata	Northern shoveler	KAF_SP_065	0	38.82
Nile Delta	Kafr El-Sheikh	Spatula clypeata	Northern shoveler	KAF_SP_066	0	40.71
Nile Delta	Kafr El-Sheikh	Spatula clypeata	Northern shoveler	KAF_SP_067	0	37.8
Nile Delta	Kafr El-Sheikh	Spatula clypeata	Northern shoveler	KAF_SP_068	0	40.71
Nile Delta	Kafr El-Sheikh	Spatula clypeata	Northern shoveler	KAF_SP_069	0	40.51
Nile Delta	Kafr El-Sheikh	Spatula clypeata	Northern shoveler	KAF_SP_070	0	38.38
Nile Delta	Kafr El-Sheikh	Spatula clypeata	Northern shoveler	KAF_SP_071	0	41.03
Nile Delta	Kafr El-Sheikh	Spatula clypeata	Northern shoveler	KAF_SP_072	0	38.85
Nile Delta	Kafr El-Sheikh	Mareca penelope	Eurasian wigeon	KAF_MA_001	1	33.75	879	1
Nile Delta	Kafr El-Sheikh	Mareca penelope	Eurasian wigeon	KAF_MA_002	0	38.53	2922	1
Nile Delta	Kafr El-Sheikh	Mareca penelope	Eurasian wigeon	KAF_MA_003	0	38.86	1766	1
Nile Delta	Kafr El-Sheikh	Mareca penelope	Eurasian wigeon	KAF_MA_004	0	39.07	1167	1
Nile Delta	Kafr El-Sheikh	Fulica atra	Eurasian coot	KAF_FU_001	1	32.87	2976	1
Nile Delta	Kafr El-Sheikh	Fulica atra	Eurasian coot	KAF_FU_002	0	40.75	1949	1
Nile Delta	Kafr El-Sheikh	Fulica atra	Eurasian coot	KAF_FU_003	0	41.5	374	0
Nile Delta	Kafr El-Sheikh	Fulica atra	Eurasian coot	KAF_FU_004	0	39.47	169	0
Nile Delta	Kafr El-Sheikh	Fulica atra	Eurasian coot	KAF_FU_005	0	41.93	11	0
Nile Delta	Kafr El-Sheikh	Fulica atra	Eurasian coot	KAF_FU_006	0	38.61	113	0
Nile Delta	Kafr El-Sheikh	Fulica atra	Eurasian coot	KAF_FU_007	0	39.69	319	0
Nile Delta	Kafr El-Sheikh	Fulica atra	Eurasian coot	KAF_FU_008	0	41.98	265	0
Nile Delta	Kafr El-Sheikh	Fulica atra	Eurasian coot	KAF_FU_009	0	41.09	9	0
Nile Delta	Kafr El-Sheikh	Fulica atra	Eurasian coot	KAF_FU_010	0	37.52	359	0
Nile Delta	Kafr El-Sheikh	Fulica atra	Eurasian coot	KAF_FU_011	0	40.69	117	0
Nile Delta	Kafr El-Sheikh	Fulica atra	Eurasian coot	KAF_FU_012	0	41.03	45	0
Nile Delta	Kafr El-Sheikh	Fulica atra	Eurasian coot	KAF_FU_013	0	39.78	45	0
Nile Delta	Kafr El-Sheikh	Fulica atra	Eurasian coot	KAF_FU_014	0	40.69	54	0
Nile Delta	Kafr El-Sheikh	Fulica atra	Eurasian coot	KAF_FU_015	0	40.45	100	0
Nile Delta	Kafr El-Sheikh	Fulica atra	Eurasian coot	KAF_FU_016	0	40.4	109	0
Nile Delta	Kafr El-Sheikh	Fulica atra	Eurasian coot	KAF_FU_017	0	40.48	98	0
Nile Delta	Kafr El-Sheikh	Fulica atra	Eurasian coot	KAF_FU_018	0	38.68	207	0
Nile Delta	Kafr El-Sheikh	Fulica atra	Eurasian coot	KAF_FU_019	0	40.1
Nile Delta	Kafr El-Sheikh	Fulica atra	Eurasian coot	KAF_FU_020	0	40.51
Nile Delta	Kafr El-Sheikh	Fulica atra	Eurasian coot	KAF_FU_021	0	39.29
Nile Delta	Kafr El-Sheikh	Fulica atra	Eurasian coot	KAF_FU_022	0	39.7
Nile Delta	Kafr El-Sheikh	Fulica atra	Eurasian coot	KAF_FU_023	0	41.95
Nile Delta	Kafr El-Sheikh	Fulica atra	Eurasian coot	KAF_FU_024	0	37.98
Nile Delta	Kafr El-Sheikh	Fulica atra	Eurasian coot	KAF_FU_025	0	40.64
Nile Delta	Kafr El-Sheikh	Fulica atra	Eurasian coot	KAF_FU_026	0	40.66
Nile Delta	Kafr El-Sheikh	Fulica atra	Eurasian coot	KAF_FU_027	0	38.28
Nile Delta	Kafr El-Sheikh	Fulica atra	Eurasian coot	KAF_FU_028	0	38.44
Nile Delta	Kafr El-Sheikh	Fulica atra	Eurasian coot	KAF_FU_029	0	38.41
Nile Delta	Kafr El-Sheikh	Fulica atra	Eurasian coot	KAF_FU_030	0	38.66
Nile Delta	Kafr El-Sheikh	Fulica atra	Eurasian coot	KAF_FU_031	0	41.85
Nile Delta	Kafr El-Sheikh	Fulica atra	Eurasian coot	KAF_FU_032	0	38.26
Nile Delta	Kafr El-Sheikh	Fulica atra	Eurasian coot	KAF_FU_033	0	41.27
Nile Delta	Kafr El-Sheikh	Fulica atra	Eurasian coot	KAF_FU_034	0	41.74
Nile Delta	Kafr El-Sheikh	Fulica atra	Eurasian coot	KAF_FU_035	0	37.23
Nile Delta	Kafr El-Sheikh	Fulica atra	Eurasian coot	KAF_FU_036	0	37.13
Nile Delta	Kafr El-Sheikh	Fulica atra	Eurasian coot	KAF_FU_037	0	38.38
Nile Delta	Kafr El-Sheikh	Fulica atra	Eurasian coot	KAF_FU_038	0	38.46
Nile Delta	Kafr El-Sheikh	Fulica atra	Eurasian coot	KAF_FU_039	0	39.8
Nile Delta	Kafr El-Sheikh	Fulica atra	Eurasian coot	KAF_FU_040	0	38.08
Nile Delta	Kafr El-Sheikh	Fulica atra	Eurasian coot	KAF_FU_041	0	38.77
Nile Delta	Kafr El-Sheikh	Fulica atra	Eurasian coot	KAF_FU_042	0	41.87
Nile Delta	Kafr El-Sheikh	Fulica atra	Eurasian coot	KAF_FU_043	0	39.33
Nile Delta	Kafr El-Sheikh	Fulica atra	Eurasian coot	KAF_FU_044	0	38.05
Nile Delta	Kafr El-Sheikh	Fulica atra	Eurasian coot	KAF_FU_045	0	40.62
Nile Delta	Kafr El-Sheikh	Fulica atra	Eurasian coot	KAF_FU_046	0	38.85
Nile Delta	Kafr El-Sheikh	Fulica atra	Eurasian coot	KAF_FU_047	0	40.01
Nile Delta	Kafr El-Sheikh	Fulica atra	Eurasian coot	KAF_FU_048	0	38.16
Nile Delta	Kafr El-Sheikh	Fulica atra	Eurasian coot	KAF_FU_049	0	38.1
Nile Delta	Kafr El-Sheikh	Fulica atra	Eurasian coot	KAF_FU_050	0	37.42
Nile Delta	Kafr El-Sheikh	Fulica atra	Eurasian coot	KAF_FU_051	0	39.83
Nile Delta	Kafr El-Sheikh	Fulica atra	Eurasian coot	KAF_FU_052	0	40.08
Nile Delta	Kafr El-Sheikh	Fulica atra	Eurasian coot	KAF_FU_053	0	40.97
Nile Delta	Kafr El-Sheikh	Fulica atra	Eurasian coot	KAF_FU_054	0	38.77
Nile Delta	Kafr El-Sheikh	Fulica atra	Eurasian coot	KAF_FU_055	0	40.47
Nile Delta	Kafr El-Sheikh	Fulica atra	Eurasian coot	KAF_FU_056	0	41.29
Nile Delta	Kafr El-Sheikh	Fulica atra	Eurasian coot	KAF_FU_057	0	41.87
Nile Delta	Kafr El-Sheikh	Fulica atra	Eurasian coot	KAF_FU_058	0	38.65
Nile Delta	Kafr El-Sheikh	Fulica atra	Eurasian coot	KAF_FU_059	0	37.38
Nile Delta	Kafr El-Sheikh	Fulica atra	Eurasian coot	KAF_FU_060	0	39.98
Nile Delta	Kafr El-Sheikh	Fulica atra	Eurasian coot	KAF_FU_061	0	38.33
Nile Delta	Kafr El-Sheikh	Fulica atra	Eurasian coot	KAF_FU_062	0	38.82
Nile Delta	Kafr El-Sheikh	Fulica atra	Eurasian coot	KAF_FU_063	0	37.18
Nile Delta	Kafr El-Sheikh	Fulica atra	Eurasian coot	KAF_FU_064	0	38.86
Nile Delta	Kafr El-Sheikh	Fulica atra	Eurasian coot	KAF_FU_065	0	41.39
Nile Delta	Kafr El-Sheikh	Fulica atra	Eurasian coot	KAF_FU_066	0	41.37
Nile Delta	Kafr El-Sheikh	Fulica atra	Eurasian coot	KAF_FU_067	0	40.35
Nile Delta	Kafr El-Sheikh	Fulica atra	Eurasian coot	KAF_FU_068	0	40.71
Nile Delta	Kafr El-Sheikh	Fulica atra	Eurasian coot	KAF_FU_069	0	41.12
Nile Delta	Kafr El-Sheikh	Fulica atra	Eurasian coot	KAF_FU_070	0	38.67
Nile Delta	Kafr El-Sheikh	Fulica atra	Eurasian coot	KAF_FU_071	0	40.11
Nile Delta	Kafr El-Sheikh	Fulica atra	Eurasian coot	KAF_FU_072	0	37.33
Nile Delta	Kafr El-Sheikh	Fulica atra	Eurasian coot	KAF_FU_073	0	39.14
Nile Delta	Kafr El-Sheikh	Fulica atra	Eurasian coot	KAF_FU_074	0	40.03
Nile Delta	Kafr El-Sheikh	Fulica atra	Eurasian coot	KAF_FU_075	0	38.67
Nile Delta	Kafr El-Sheikh	Fulica atra	Eurasian coot	KAF_FU_076	0	39.86
Nile Delta	Kafr El-Sheikh	Fulica atra	Eurasian coot	KAF_FU_077	0	41.19
Nile Delta	Kafr El-Sheikh	Fulica atra	Eurasian coot	KAF_FU_078	0	38.53
Nile Delta	Kafr El-Sheikh	Fulica atra	Eurasian coot	KAF_FU_079	0	41.72
Nile Delta	Kafr El-Sheikh	Fulica atra	Eurasian coot	KAF_FU_080	0	37.59
Nile Delta	Sharkia	Mareca penelope	Eurasian wigeon	SHA_MA_001	1	24	1304	1
Nile Delta	Sharkia	Mareca penelope	Eurasian wigeon	SHA_MA_002	0	37.21	1403	1
Nile Delta	Sharkia	Mareca penelope	Eurasian wigeon	SHA_MA_003	0	37.64	1177	1
Nile Delta	Sharkia	Mareca penelope	Eurasian wigeon	SHA_MA_004	0	37.65	2928	1
Nile Delta	Sharkia	Mareca penelope	Eurasian wigeon	SHA_MA_005	0	40.97	156	0
Nile Delta	Sharkia	Mareca penelope	Eurasian wigeon	SHA_MA_006	0	41.1	282	0
Nile Delta	Sharkia	Mareca penelope	Eurasian wigeon	SHA_MA_007	0	37.83	23	0
Nile Delta	Sharkia	Mareca penelope	Eurasian wigeon	SHA_MA_008	0	41.94	162	0
Nile Delta	Sharkia	Mareca penelope	Eurasian wigeon	SHA_MA_009	0	38.11	205	0
Nile Delta	Sharkia	Mareca penelope	Eurasian wigeon	SHA_MA_010	0	40.17	152	0
Nile Delta	Sharkia	Mareca penelope	Eurasian wigeon	SHA_MA_011	0	38.6	92	0
Nile Delta	Sharkia	Mareca penelope	Eurasian wigeon	SHA_MA_012	0	38.4	24	0
Nile Delta	Sharkia	Mareca penelope	Eurasian wigeon	SHA_MA_013	0	40.3	82	0
Nile Delta	Sharkia	Mareca penelope	Eurasian wigeon	SHA_MA_014	0	37.2	39	0
Nile Delta	Sharkia	Mareca penelope	Eurasian wigeon	SHA_MA_015	0	37.93	3	0
Nile Delta	Sharkia	Mareca penelope	Eurasian wigeon	SHA_MA_016	0	39.77
Nile Delta	Sharkia	Mareca penelope	Eurasian wigeon	SHA_MA_017	0	39.29
Nile Delta	Sharkia	Mareca penelope	Eurasian wigeon	SHA_MA_018	0	41.63
Nile Delta	Sharkia	Mareca penelope	Eurasian wigeon	SHA_MA_019	0	37.54
Nile Delta	Sharkia	Mareca penelope	Eurasian wigeon	SHA_MA_020	0	40.12
Nile Delta	Sharkia	Columba livia	Rock Dove	SHA_CO_001	1	32.9	2687	1
Nile Delta	Sharkia	Columba livia	Rock Dove	SHA_CO_002	0	37.91	1779	1
Nile Delta	Sharkia	Columba livia	Rock Dove	SHA_CO_003	0	37.55	3000	1
Nile Delta	Sharkia	Columba livia	Rock Dove	SHA_CO_004	0	41.95	1570	1
Nile Delta	Sharkia	Columba livia	Rock Dove	SHA_CO_005	0	38.69	2821	1
Nile Delta	Sharkia	Columba livia	Rock Dove	SHA_CO_006	0	40.04	944	1
Nile Delta	Sharkia	Columba livia	Rock Dove	SHA_CO_007	0	37.77	1118	1
Nile Delta	Sharkia	Columba livia	Rock Dove	SHA_CO_008	0	38	2610	1
Nile Delta	Sharkia	Columba livia	Rock Dove	SHA_CO_009	0	38.4	2245	1
Nile Delta	Sharkia	Columba livia	Rock Dove	SHA_CO_010	0	40.59	2090	1
Nile Delta	Sharkia	Columba livia	Rock Dove	SHA_CO_011	0	41.32	1854	1
Nile Delta	Sharkia	Columba livia	Rock Dove	SHA_CO_012	0	37.49	1102	1
Nile Delta	Sharkia	Columba livia	Rock Dove	SHA_CO_013	0	37.83	2472	1
Nile Delta	Sharkia	Columba livia	Rock Dove	SHA_CO_014	0	37.64	1674	1
Nile Delta	Sharkia	Columba livia	Rock Dove	SHA_CO_015	0	39.01	1188	1
Nile Delta	Sharkia	Columba livia	Rock Dove	SHA_CO_016	0	39.01	2945	1
Nile Delta	Sharkia	Columba livia	Rock Dove	SHA_CO_017	0	41.73	2634	1
Nile Delta	Sharkia	Columba livia	Rock Dove	SHA_CO_018	0	41.24	2088	1
Nile Delta	Sharkia	Columba livia	Rock Dove	SHA_CO_019	0	40.92	66	0
Nile Delta	Sharkia	Columba livia	Rock Dove	SHA_CO_020	0	38.95	252	0
Nile Delta	Dakahlia	Fulica atra	Eurasian coot	DAK_FU_001	1	23.21	2950	1
Nile Delta	Dakahlia	Fulica atra	Eurasian coot	DAK_FU_002	0	40.73	904	1
Nile Delta	Dakahlia	Fulica atra	Eurasian coot	DAK_FU_003	0	37.42	2649	1
Nile Delta	Dakahlia	Fulica atra	Eurasian coot	DAK_FU_004	0	37.54	809	1
Nile Delta	Dakahlia	Fulica atra	Eurasian coot	DAK_FU_005	0	40.19	2739	1
Nile Delta	Dakahlia	Fulica atra	Eurasian coot	DAK_FU_006	0	41.22	2039	1
Nile Delta	Dakahlia	Fulica atra	Eurasian coot	DAK_FU_007	0	40.55	2526	1
Nile Delta	Dakahlia	Fulica atra	Eurasian coot	DAK_FU_008	0	37.25	2746	1
Nile Delta	Dakahlia	Fulica atra	Eurasian coot	DAK_FU_009	0	40.43	1295	1
Nile Delta	Dakahlia	Fulica atra	Eurasian coot	DAK_FU_010	0	37.56	1764	1
Nile Delta	Dakahlia	Fulica atra	Eurasian coot	DAK_FU_011	0	37.62	2449	1
Nile Delta	Dakahlia	Fulica atra	Eurasian coot	DAK_FU_012	0	38.28	1525	1
Nile Delta	Dakahlia	Fulica atra	Eurasian coot	DAK_FU_013	0	37.52	955	1
Nile Delta	Dakahlia	Fulica atra	Eurasian coot	DAK_FU_014	0	40.98	1712	1
Nile Delta	Dakahlia	Fulica atra	Eurasian coot	DAK_FU_015	0	41	3062	1
Nile Delta	Dakahlia	Fulica atra	Eurasian coot	DAK_FU_016	0	41.81	2668	1
Nile Delta	Dakahlia	Fulica atra	Eurasian coot	DAK_FU_017	0	40.15	159	0
Nile Delta	Dakahlia	Fulica atra	Eurasian coot	DAK_FU_018	0	41.07	160	0
Nile Delta	Dakahlia	Fulica atra	Eurasian coot	DAK_FU_019	0	40.14	252	0
Nile Delta	Dakahlia	Fulica atra	Eurasian coot	DAK_FU_020	0	39.66	222	0
Nile Delta	Dakahlia	Fulica atra	Eurasian coot	DAK_FU_021	0	40.96
Nile Delta	Dakahlia	Fulica atra	Eurasian coot	DAK_FU_022	0	38.55
Nile Delta	Dakahlia	Fulica atra	Eurasian coot	DAK_FU_023	0	38.57
Nile Delta	Dakahlia	Fulica atra	Eurasian coot	DAK_FU_024	0	40.12
Nile Delta	Dakahlia	Fulica atra	Eurasian coot	DAK_FU_025	0	38.44
Nile Delta	Dakahlia	Fulica atra	Eurasian coot	DAK_FU_026	0	37.77
Nile Delta	Dakahlia	Fulica atra	Eurasian coot	DAK_FU_027	0	38.67
Nile Delta	Dakahlia	Fulica atra	Eurasian coot	DAK_FU_028	0	38.3
Nile Delta	Dakahlia	Fulica atra	Eurasian coot	DAK_FU_029	0	39.62
Nile Delta	Dakahlia	Fulica atra	Eurasian coot	DAK_FU_030	0	39.14
Nile Delta	Dakahlia	Fulica atra	Eurasian coot	DAK_FU_031	0	37.57
Nile Delta	Dakahlia	Fulica atra	Eurasian coot	DAK_FU_032	0	39.87
Nile Delta	Dakahlia	Fulica atra	Eurasian coot	DAK_FU_033	0	37.98
Nile Delta	Dakahlia	Fulica atra	Eurasian coot	DAK_FU_034	0	38.7
Nile Delta	Dakahlia	Fulica atra	Eurasian coot	DAK_FU_035	0	40.84
Nile Delta	Dakahlia	Fulica atra	Eurasian coot	DAK_FU_036	0	38.1
Nile Delta	Dakahlia	Fulica atra	Eurasian coot	DAK_FU_037	0	41
Nile Delta	Dakahlia	Fulica atra	Eurasian coot	DAK_FU_038	0	39.94
Nile Delta	Dakahlia	Fulica atra	Eurasian coot	DAK_FU_039	0	39.91
Nile Delta	Dakahlia	Fulica atra	Eurasian coot	DAK_FU_040	0	41.95
Nile Delta	Dakahlia	Coturnix coturnix	Common quail	DAK_CO_001	1	21.28	1137	1
Nile Delta	Dakahlia	Coturnix coturnix	Common quail	DAK_CO_002	0	41.86	2060	1
Nile Delta	Dakahlia	Coturnix coturnix	Common quail	DAK_CO_003	0	37.33	2441	1
Nile Delta	Dakahlia	Coturnix coturnix	Common quail	DAK_CO_004	0	41.15	2597	1
Nile Delta	Dakahlia	Coturnix coturnix	Common quail	DAK_CO_005	0	38.73	2919	1
Nile Delta	Dakahlia	Coturnix coturnix	Common quail	DAK_CO_006	0	40.29	2673	1
Nile Delta	Dakahlia	Coturnix coturnix	Common quail	DAK_CO_007	0	40.27	2615	1
Nile Delta	Dakahlia	Coturnix coturnix	Common quail	DAK_CO_008	0	39.42	1559	1
Nile Delta	Dakahlia	Coturnix coturnix	Common quail	DAK_CO_009	0	37.82	3005	1
Nile Delta	Dakahlia	Coturnix coturnix	Common quail	DAK_CO_010	0	40.25	1107	1
Nile Delta	Dakahlia	Coturnix coturnix	Common quail	DAK_CO_011	0	39.86	1431	1
Nile Delta	Dakahlia	Coturnix coturnix	Common quail	DAK_CO_012	0	40.08	948	1
Nile Delta	Dakahlia	Coturnix coturnix	Common quail	DAK_CO_013	0	39.27	1977	1
Nile Delta	Dakahlia	Coturnix coturnix	Common quail	DAK_CO_014	0	38.64	1666	1
Nile Delta	Dakahlia	Coturnix coturnix	Common quail	DAK_CO_015	0	37.99	1920	1
Nile Delta	Dakahlia	Coturnix coturnix	Common quail	DAK_CO_016	0	38.22	1724	1
Nile Delta	Dakahlia	Coturnix coturnix	Common quail	DAK_CO_017	0	37.19	1651	1
Nile Delta	Dakahlia	Coturnix coturnix	Common quail	DAK_CO_018	0	40.53	1643	1
Nile Delta	Dakahlia	Coturnix coturnix	Common quail	DAK_CO_019	0	39.18	945	1
Nile Delta	Dakahlia	Coturnix coturnix	Common quail	DAK_CO_020	0	37.15	1091	1
Nile Delta	Dakahlia	Coturnix coturnix	Common quail	DAK_CO_021	0	38.36	2328	1
Nile Delta	Dakahlia	Coturnix coturnix	Common quail	DAK_CO_022	0	39.31	305	0
Nile Delta	Dakahlia	Coturnix coturnix	Common quail	DAK_CO_023	0	40.84	225	0
Nile Delta	Dakahlia	Coturnix coturnix	Common quail	DAK_CO_024	0	39.5	105	0
Nile Delta	Dakahlia	Coturnix coturnix	Common quail	DAK_CO_025	0	41.16	87	0
Nile Delta	Dakahlia	Coturnix coturnix	Common quail	DAK_CO_026	0	40.93
Nile Delta	Dakahlia	Coturnix coturnix	Common quail	DAK_CO_027	0	37.58
Nile Delta	Dakahlia	Coturnix coturnix	Common quail	DAK_CO_028	0	38.82
Nile Delta	Dakahlia	Coturnix coturnix	Common quail	DAK_CO_029	0	39.26
Nile Delta	Dakahlia	Coturnix coturnix	Common quail	DAK_CO_030	0	40.69
Nile Delta	Gharbia	Passer domesticus	House sparrow	GHA_PA_001	1	25.15	807	1
Nile Delta	Gharbia	Passer domesticus	House sparrow	GHA_PA_002	0	37.36	2673	1
Nile Delta	Gharbia	Passer domesticus	House sparrow	GHA_PA_003	0	38.78	1951	1
Nile Delta	Gharbia	Passer domesticus	House sparrow	GHA_PA_004	0	38.48	2608	1
Nile Delta	Gharbia	Passer domesticus	House sparrow	GHA_PA_005	0	41.12	1714	1
Nile Delta	Gharbia	Passer domesticus	House sparrow	GHA_PA_006	0	38.23	2661	1
Nile Delta	Gharbia	Passer domesticus	House sparrow	GHA_PA_007	0	39.13	860	1
Nile Delta	Gharbia	Passer domesticus	House sparrow	GHA_PA_008	0	41.69	2857	1
Nile Delta	Gharbia	Passer domesticus	House sparrow	GHA_PA_009	0	41.37	812	1
Nile Delta	Gharbia	Passer domesticus	House sparrow	GHA_PA_010	0	38.92	2897	1
Nile Delta	Gharbia	Passer domesticus	House sparrow	GHA_PA_011	0	41.38	1599	1
Nile Delta	Gharbia	Passer domesticus	House sparrow	GHA_PA_012	0	39.59	1767	1
Nile Delta	Gharbia	Passer domesticus	House sparrow	GHA_PA_013	0	37.27	2194	1
Nile Delta	Gharbia	Passer domesticus	House sparrow	GHA_PA_014	0	40.57	1320	1
Nile Delta	Gharbia	Passer domesticus	House sparrow	GHA_PA_015	0	39.85	1676	1
Nile Delta	Gharbia	Passer domesticus	House sparrow	GHA_PA_016	0	38.02	1899	1
Nile Delta	Gharbia	Passer domesticus	House sparrow	GHA_PA_017	0	41.94	1652	1
Nile Delta	Gharbia	Passer domesticus	House sparrow	GHA_PA_018	0	37.47	2294	1
Nile Delta	Gharbia	Passer domesticus	House sparrow	GHA_PA_019	0	38.7	1579	1
Nile Delta	Gharbia	Passer domesticus	House sparrow	GHA_PA_020	0	40.8	2863	1
Nile Delta	Gharbia	Passer domesticus	House sparrow	GHA_PA_021	0	38.29	1354	1
Nile Delta	Gharbia	Passer domesticus	House sparrow	GHA_PA_022	0	39.33	1165	1
Nile Delta	Gharbia	Passer domesticus	House sparrow	GHA_PA_023	0	41.79	1244	1
Nile Delta	Gharbia	Passer domesticus	House sparrow	GHA_PA_024	0	41.85	1755	1
Nile Delta	Gharbia	Passer domesticus	House sparrow	GHA_PA_025	0	40.5	2491	1
Nile Delta	Gharbia	Passer domesticus	House sparrow	GHA_PA_026	0	37.49	2490	1
Nile Delta	Gharbia	Passer domesticus	House sparrow	GHA_PA_027	0	40.39	1646	1
Nile Delta	Gharbia	Passer domesticus	House sparrow	GHA_PA_028	0	38.53	2208	1
Nile Delta	Gharbia	Passer domesticus	House sparrow	GHA_PA_029	0	41.85	1956	1
Nile Delta	Gharbia	Passer domesticus	House sparrow	GHA_PA_030	0	40.89	2519	1
Nile Delta	Gharbia	Passer domesticus	House sparrow	GHA_PA_031	0	39.21	80	0
Nile Delta	Gharbia	Passer domesticus	House sparrow	GHA_PA_032	0	38.05	27	0
Nile Delta	Gharbia	Passer domesticus	House sparrow	GHA_PA_033	0	40.37	156	0
Nile Delta	Gharbia	Passer domesticus	House sparrow	GHA_PA_034	0	39.49	87	0
Nile Delta	Gharbia	Passer domesticus	House sparrow	GHA_PA_035	0	41.98	143	0
Nile Delta	Gharbia	Passer domesticus	House sparrow	GHA_PA_036	0	41.62	64	0
Nile Delta	Gharbia	Passer domesticus	House sparrow	GHA_PA_037	0	41.16	137	0
Nile Delta	Gharbia	Passer domesticus	House sparrow	GHA_PA_038	0	37.46	386	0
Nile Delta	Gharbia	Passer domesticus	House sparrow	GHA_PA_039	0	41.29	288	0
Nile Delta	Gharbia	Passer domesticus	House sparrow	GHA_PA_040	0	37.22	193	0
Nile Delta	Gharbia	Passer domesticus	House sparrow	GHA_PA_041	0	40.19
Nile Delta	Gharbia	Passer domesticus	House sparrow	GHA_PA_042	0	39.42
Nile Delta	Gharbia	Passer domesticus	House sparrow	GHA_PA_043	0	41.26
Nile Delta	Gharbia	Passer domesticus	House sparrow	GHA_PA_044	0	37.75
Nile Delta	Gharbia	Passer domesticus	House sparrow	GHA_PA_045	0	40.84
Nile Delta	Gharbia	Passer domesticus	House sparrow	GHA_PA_046	0	39.63
Nile Delta	Gharbia	Passer domesticus	House sparrow	GHA_PA_047	0	40.8
Nile Delta	Gharbia	Passer domesticus	House sparrow	GHA_PA_048	0	39.28
Nile Delta	Gharbia	Passer domesticus	House sparrow	GHA_PA_049	0	37.41
Nile Delta	Gharbia	Passer domesticus	House sparrow	GHA_PA_050	0	37.29
Nile Delta	Gharbia	Passer domesticus	House sparrow	GHA_PA_051	0	41.52
Nile Delta	Gharbia	Passer domesticus	House sparrow	GHA_PA_052	0	38.1
Nile Delta	Gharbia	Passer domesticus	House sparrow	GHA_PA_053	0	41.72
Nile Delta	Gharbia	Passer domesticus	House sparrow	GHA_PA_054	0	37.53
Nile Delta	Gharbia	Passer domesticus	House sparrow	GHA_PA_055	0	38.58
Nile Delta	Gharbia	Passer domesticus	House sparrow	GHA_PA_056	0	38.82
Nile Delta	Gharbia	Passer domesticus	House sparrow	GHA_PA_057	0	40.09
Nile Delta	Gharbia	Passer domesticus	House sparrow	GHA_PA_058	0	40.1
Nile Delta	Gharbia	Passer domesticus	House sparrow	GHA_PA_059	0	40.98
Nile Delta	Gharbia	Passer domesticus	House sparrow	GHA_PA_060	0	41.96
Nile Delta	Gharbia	Passer domesticus	House sparrow	GHA_PA_061	0	41.84
Nile Delta	Gharbia	Passer domesticus	House sparrow	GHA_PA_062	0	38.36
Middle Egypt	Fayoum	Bubulcus ibis	Cattle egret	FAY_BU_001	0	37.21	2512	1
Middle Egypt	Fayoum	Bubulcus ibis	Cattle egret	FAY_BU_002	0	38.45	1263	1
Middle Egypt	Fayoum	Bubulcus ibis	Cattle egret	FAY_BU_003	0	37.36	2828	1
Middle Egypt	Fayoum	Bubulcus ibis	Cattle egret	FAY_BU_004	0	38.15	2792	1
Middle Egypt	Fayoum	Bubulcus ibis	Cattle egret	FAY_BU_005	0	38.36	2654	1
Middle Egypt	Fayoum	Bubulcus ibis	Cattle egret	FAY_BU_006	0	37.19	1370	1
Middle Egypt	Fayoum	Bubulcus ibis	Cattle egret	FAY_BU_007	0	41.58	1041	1
Middle Egypt	Fayoum	Bubulcus ibis	Cattle egret	FAY_BU_008	0	37.65	2987	1
Middle Egypt	Fayoum	Bubulcus ibis	Cattle egret	FAY_BU_009	0	39.08	2860	1
Middle Egypt	Fayoum	Bubulcus ibis	Cattle egret	FAY_BU_010	0	37.46	1808	1
Middle Egypt	Fayoum	Bubulcus ibis	Cattle egret	FAY_BU_011	0	38.3	2267	1
Middle Egypt	Fayoum	Bubulcus ibis	Cattle egret	FAY_BU_012	0	39.92	2673	1
Middle Egypt	Fayoum	Bubulcus ibis	Cattle egret	FAY_BU_013	0	37.14	2710	1
Middle Egypt	Fayoum	Bubulcus ibis	Cattle egret	FAY_BU_014	0	40.99	1708	1
Middle Egypt	Fayoum	Bubulcus ibis	Cattle egret	FAY_BU_015	0	37.75	1500	1
Middle Egypt	Fayoum	Bubulcus ibis	Cattle egret	FAY_BU_016	0	37.34	875	1
Middle Egypt	Fayoum	Bubulcus ibis	Cattle egret	FAY_BU_017	0	38.2	1330	1
Middle Egypt	Fayoum	Bubulcus ibis	Cattle egret	FAY_BU_018	0	38.05	923	1
Middle Egypt	Fayoum	Bubulcus ibis	Cattle egret	FAY_BU_019	0	38.29	1710	1
Middle Egypt	Fayoum	Bubulcus ibis	Cattle egret	FAY_BU_020	0	41.73	1225	1
Middle Egypt	Fayoum	Bubulcus ibis	Cattle egret	FAY_BU_021	0	40.19	2399	1
Middle Egypt	Fayoum	Bubulcus ibis	Cattle egret	FAY_BU_022	0	38.55	1107	1
Middle Egypt	Fayoum	Bubulcus ibis	Cattle egret	FAY_BU_023	0	40.16	943	1
Middle Egypt	Fayoum	Bubulcus ibis	Cattle egret	FAY_BU_024	0	39.94	1042	1
Middle Egypt	Fayoum	Bubulcus ibis	Cattle egret	FAY_BU_025	0	40.29	1551	1
Middle Egypt	Fayoum	Bubulcus ibis	Cattle egret	FAY_BU_026	0	41.89	1269	1
Middle Egypt	Fayoum	Bubulcus ibis	Cattle egret	FAY_BU_027	0	40.58	1283	1
Middle Egypt	Fayoum	Bubulcus ibis	Cattle egret	FAY_BU_028	0	40.98	989	1
Middle Egypt	Fayoum	Bubulcus ibis	Cattle egret	FAY_BU_029	0	39.61	1658	1
Middle Egypt	Fayoum	Bubulcus ibis	Cattle egret	FAY_BU_030	0	41.48	1077	1
Middle Egypt	Fayoum	Bubulcus ibis	Cattle egret	FAY_BU_031	0	41.5	2444	1
Middle Egypt	Fayoum	Bubulcus ibis	Cattle egret	FAY_BU_032	0	40.88	1372	1
Middle Egypt	Fayoum	Bubulcus ibis	Cattle egret	FAY_BU_033	0	41.85	2335	1
Middle Egypt	Fayoum	Bubulcus ibis	Cattle egret	FAY_BU_034	0	40.36	1380	1
Middle Egypt	Fayoum	Bubulcus ibis	Cattle egret	FAY_BU_035	0	39.13	1763	1
Middle Egypt	Fayoum	Bubulcus ibis	Cattle egret	FAY_BU_036	0	39.42	1236	1
Middle Egypt	Fayoum	Bubulcus ibis	Cattle egret	FAY_BU_037	0	39.2	1656	1
Middle Egypt	Fayoum	Bubulcus ibis	Cattle egret	FAY_BU_038	0	37.3	265	0
Middle Egypt	Fayoum	Bubulcus ibis	Cattle egret	FAY_BU_039	0	38.66	335	0
Middle Egypt	Fayoum	Bubulcus ibis	Cattle egret	FAY_BU_040	0	38.25	313	0
Middle Egypt	Fayoum	Bubulcus ibis	Cattle egret	FAY_BU_041	0	39.84	158	0
Middle Egypt	Fayoum	Bubulcus ibis	Cattle egret	FAY_BU_042	0	39.94	395	0
Middle Egypt	Fayoum	Bubulcus ibis	Cattle egret	FAY_BU_043	0	40.27	375	0
Middle Egypt	Fayoum	Bubulcus ibis	Cattle egret	FAY_BU_044	0	37.83
Middle Egypt	Fayoum	Bubulcus ibis	Cattle egret	FAY_BU_045	0	40.49
Middle Egypt	Fayoum	Bubulcus ibis	Cattle egret	FAY_BU_046	0	41.69
Middle Egypt	Fayoum	Bubulcus ibis	Cattle egret	FAY_BU_047	0	37.78
Middle Egypt	Fayoum	Bubulcus ibis	Cattle egret	FAY_BU_048	0	37.42
Middle Egypt	Fayoum	Bubulcus ibis	Cattle egret	FAY_BU_049	0	41.7
Middle Egypt	Fayoum	Bubulcus ibis	Cattle egret	FAY_BU_050	0	38.88
Middle Egypt	Fayoum	Bubulcus ibis	Cattle egret	FAY_BU_051	0	37.26
Middle Egypt	Fayoum	Bubulcus ibis	Cattle egret	FAY_BU_052	0	38.23
Middle Egypt	Fayoum	Bubulcus ibis	Cattle egret	FAY_BU_053	0	41.11
Middle Egypt	Fayoum	Bubulcus ibis	Cattle egret	FAY_BU_054	0	41.9
Middle Egypt	Fayoum	Bubulcus ibis	Cattle egret	FAY_BU_055	0	37.4
Middle Egypt	Fayoum	Bubulcus ibis	Cattle egret	FAY_BU_056	0	39.02
Middle Egypt	Fayoum	Bubulcus ibis	Cattle egret	FAY_BU_057	0	41.18
Middle Egypt	Fayoum	Bubulcus ibis	Cattle egret	FAY_BU_058	0	40.45
Middle Egypt	Fayoum	Bubulcus ibis	Cattle egret	FAY_BU_059	0	37.79
Middle Egypt	Fayoum	Bubulcus ibis	Cattle egret	FAY_BU_060	0	39.86
Middle Egypt	Fayoum	Bubulcus ibis	Cattle egret	FAY_BU_061	0	41.77
Middle Egypt	Fayoum	Bubulcus ibis	Cattle egret	FAY_BU_062	0	41.34
Middle Egypt	Fayoum	Bubulcus ibis	Cattle egret	FAY_BU_063	0	37.25
Middle Egypt	Fayoum	Bubulcus ibis	Cattle egret	FAY_BU_064	0	39.15
Middle Egypt	Fayoum	Bubulcus ibis	Cattle egret	FAY_BU_065	0	40.8
Middle Egypt	Fayoum	Bubulcus ibis	Cattle egret	FAY_BU_066	0	39.29
Middle Egypt	Fayoum	Bubulcus ibis	Cattle egret	FAY_BU_067	0	41.35
Middle Egypt	Fayoum	Bubulcus ibis	Cattle egret	FAY_BU_068	0	40.7
Middle Egypt	Fayoum	Bubulcus ibis	Cattle egret	FAY_BU_069	0	38.52
Middle Egypt	Fayoum	Bubulcus ibis	Cattle egret	FAY_BU_070	0	40.08
Middle Egypt	Fayoum	Bubulcus ibis	Cattle egret	FAY_BU_071	0	39.94
Middle Egypt	Fayoum	Bubulcus ibis	Cattle egret	FAY_BU_072	0	41.23
Middle Egypt	Fayoum	Bubulcus ibis	Cattle egret	FAY_BU_073	0	40.81
Middle Egypt	Fayoum	Bubulcus ibis	Cattle egret	FAY_BU_074	0	37.63
Middle Egypt	Fayoum	Bubulcus ibis	Cattle egret	FAY_BU_075	0	37.65
Middle Egypt	Fayoum	Bubulcus ibis	Cattle egret	FAY_BU_076	0	39.5
Middle Egypt	Fayoum	Bubulcus ibis	Cattle egret	FAY_BU_077	0	39.24
Middle Egypt	Fayoum	Bubulcus ibis	Cattle egret	FAY_BU_078	0	41.34
Middle Egypt	Fayoum	Bubulcus ibis	Cattle egret	FAY_BU_079	0	40.87
Middle Egypt	Fayoum	Bubulcus ibis	Cattle egret	FAY_BU_080	0	37.33
Middle Egypt	Fayoum	Bubulcus ibis	Cattle egret	FAY_BU_081	0	37.82
Middle Egypt	Fayoum	Bubulcus ibis	Cattle egret	FAY_BU_082	0	40.97
Middle Egypt	Fayoum	Bubulcus ibis	Cattle egret	FAY_BU_083	0	40.91
Middle Egypt	Fayoum	Bubulcus ibis	Cattle egret	FAY_BU_084	0	39.75
Middle Egypt	Fayoum	Bubulcus ibis	Cattle egret	FAY_BU_085	0	39.5
Middle Egypt	Fayoum	Bubulcus ibis	Cattle egret	FAY_BU_086	0	39.28
Middle Egypt	Fayoum	Bubulcus ibis	Cattle egret	FAY_BU_087	0	37.61
Middle Egypt	Fayoum	Bubulcus ibis	Cattle egret	FAY_BU_088	0	39.19
Middle Egypt	Fayoum	Bubulcus ibis	Cattle egret	FAY_BU_089	0	39.22
Middle Egypt	Fayoum	Bubulcus ibis	Cattle egret	FAY_BU_090	0	39.26
Middle Egypt	Fayoum	Bubulcus ibis	Cattle egret	FAY_BU_091	0	38.36
Middle Egypt	Fayoum	Bubulcus ibis	Cattle egret	FAY_BU_092	0	37.4
Middle Egypt	Giza	Passer domesticus	House sparrow	GIZ_PA_001	1	28.25	2910	1
Middle Egypt	Giza	Passer domesticus	House sparrow	GIZ_PA_002	0	39.13	2791	1
Middle Egypt	Giza	Passer domesticus	House sparrow	GIZ_PA_003	0	41.89	1172	1
Middle Egypt	Giza	Passer domesticus	House sparrow	GIZ_PA_004	0	40.98	2638	1
Middle Egypt	Giza	Passer domesticus	House sparrow	GIZ_PA_005	0	41.74	2459	1
Middle Egypt	Giza	Passer domesticus	House sparrow	GIZ_PA_006	0	37.21	3033	1
Middle Egypt	Giza	Passer domesticus	House sparrow	GIZ_PA_007	0	37.88	1128	1
Middle Egypt	Giza	Passer domesticus	House sparrow	GIZ_PA_008	0	40.85	2374	1
Middle Egypt	Giza	Passer domesticus	House sparrow	GIZ_PA_009	0	41.43	2586	1
Middle Egypt	Giza	Passer domesticus	House sparrow	GIZ_PA_010	0	40.12	1287	1
Middle Egypt	Giza	Passer domesticus	House sparrow	GIZ_PA_011	0	37.49	2787	1
Middle Egypt	Giza	Passer domesticus	House sparrow	GIZ_PA_012	0	38.73	3009	1
Middle Egypt	Giza	Passer domesticus	House sparrow	GIZ_PA_013	0	37.8	2153	1
Middle Egypt	Giza	Passer domesticus	House sparrow	GIZ_PA_014	0	39.3	1383	1
Middle Egypt	Giza	Passer domesticus	House sparrow	GIZ_PA_015	0	41.3	2886	1
Middle Egypt	Giza	Passer domesticus	House sparrow	GIZ_PA_016	0	39.29	158	0
Middle Egypt	Giza	Passer domesticus	House sparrow	GIZ_PA_017	0	40.85	111	0
Middle Egypt	Giza	Passer domesticus	House sparrow	GIZ_PA_018	0	41.49	12	0
Middle Egypt	Giza	Passer domesticus	House sparrow	GIZ_PA_019	0	41.23	311	0
Middle Egypt	Giza	Passer domesticus	House sparrow	GIZ_PA_020	0	40.7	218	0
Middle Egypt	Giza	Bubulcus ibis	Cattle egret	GIZ_BU_001	1	21.69	1428	1
Middle Egypt	Giza	Bubulcus ibis	Cattle egret	GIZ_BU_002	0	39.34	3029	1
Middle Egypt	Giza	Bubulcus ibis	Cattle egret	GIZ_BU_003	0	37.29	1922	1
Middle Egypt	Giza	Bubulcus ibis	Cattle egret	GIZ_BU_004	0	37.8	1507	1
Middle Egypt	Giza	Bubulcus ibis	Cattle egret	GIZ_BU_005	0	40.95	841	1
Middle Egypt	Giza	Bubulcus ibis	Cattle egret	GIZ_BU_006	0	39.32	2936	1
Middle Egypt	Giza	Bubulcus ibis	Cattle egret	GIZ_BU_007	0	37.31	1519	1
Middle Egypt	Giza	Bubulcus ibis	Cattle egret	GIZ_BU_008	0	37.8	1552	1
Middle Egypt	Giza	Bubulcus ibis	Cattle egret	GIZ_BU_009	0	38.5	2576	1
Middle Egypt	Giza	Bubulcus ibis	Cattle egret	GIZ_BU_010	0	38.32	2112	1
Middle Egypt	Giza	Bubulcus ibis	Cattle egret	GIZ_BU_011	0	37.56	2995	1
Middle Egypt	Giza	Bubulcus ibis	Cattle egret	GIZ_BU_012	0	39.11	269	0
Middle Egypt	Giza	Bubulcus ibis	Cattle egret	GIZ_BU_013	0	39.61	390	0
Middle Egypt	Giza	Bubulcus ibis	Cattle egret	GIZ_BU_014	0	39.21	251	0
Middle Egypt	Giza	Bubulcus ibis	Cattle egret	GIZ_BU_015	0	40.01	221	0
Middle Egypt	Giza	Bubulcus ibis	Cattle egret	GIZ_BU_016	0	41.48	235	0
Middle Egypt	Giza	Bubulcus ibis	Cattle egret	GIZ_BU_017	0	39.48	380	0
Middle Egypt	Giza	Bubulcus ibis	Cattle egret	GIZ_BU_018	0	38.04	208	0
Middle Egypt	Giza	Bubulcus ibis	Cattle egret	GIZ_BU_019	0	40.45
Middle Egypt	Giza	Bubulcus ibis	Cattle egret	GIZ_BU_020	0	37.97
Middle Egypt	Giza	Bubulcus ibis	Cattle egret	GIZ_BU_021	0	41.59
Middle Egypt	Giza	Bubulcus ibis	Cattle egret	GIZ_BU_022	0	39.28
Middle Egypt	Giza	Bubulcus ibis	Cattle egret	GIZ_BU_023	0	40.68
Middle Egypt	Giza	Bubulcus ibis	Cattle egret	GIZ_BU_024	0	40.26
Middle Egypt	Giza	Bubulcus ibis	Cattle egret	GIZ_BU_025	0	37.56
Middle Egypt	Giza	Bubulcus ibis	Cattle egret	GIZ_BU_026	0	37.83
Middle Egypt	Giza	Bubulcus ibis	Cattle egret	GIZ_BU_027	0	40.95
Middle Egypt	Giza	Bubulcus ibis	Cattle egret	GIZ_BU_028	0	40.3
Middle Egypt	Giza	Bubulcus ibis	Cattle egret	GIZ_BU_029	0	41.12
Middle Egypt	Giza	Bubulcus ibis	Cattle egret	GIZ_BU_030	0	37.87
Middle Egypt	Giza	Bubulcus ibis	Cattle egret	GIZ_BU_031	0	39.7
Middle Egypt	Giza	Bubulcus ibis	Cattle egret	GIZ_BU_032	0	41.9
Middle Egypt	Giza	Bubulcus ibis	Cattle egret	GIZ_BU_033	0	37.19
Middle Egypt	Giza	Bubulcus ibis	Cattle egret	GIZ_BU_034	0	39.44
Middle Egypt	Giza	Bubulcus ibis	Cattle egret	GIZ_BU_035	0	40.13
Middle Egypt	Giza	Bubulcus ibis	Cattle egret	GIZ_BU_036	0	39.46
Middle Egypt	Giza	Bubulcus ibis	Cattle egret	GIZ_BU_037	0	39.44
Middle Egypt	Giza	Bubulcus ibis	Cattle egret	GIZ_BU_038	0	40.6
Middle Egypt	Giza	Bubulcus ibis	Cattle egret	GIZ_BU_039	0	38.2
Middle Egypt	Giza	Bubulcus ibis	Cattle egret	GIZ_BU_040	0	40.56
Middle Egypt	Giza	Bubulcus ibis	Cattle egret	GIZ_BU_041	0	37.38
Middle Egypt	Giza	Bubulcus ibis	Cattle egret	GIZ_BU_042	0	41.73
Middle Egypt	Giza	Bubulcus ibis	Cattle egret	GIZ_BU_043	0	41.11
Middle Egypt	Giza	Bubulcus ibis	Cattle egret	GIZ_BU_044	0	38.19
Middle Egypt	Giza	Bubulcus ibis	Cattle egret	GIZ_BU_045	0	41.01
Middle Egypt	Giza	Bubulcus ibis	Cattle egret	GIZ_BU_046	0	39.13
Middle Egypt	Giza	Bubulcus ibis	Cattle egret	GIZ_BU_047	0	37.65
Middle Egypt	Giza	Bubulcus ibis	Cattle egret	GIZ_BU_048	0	38.8
Middle Egypt	Giza	Bubulcus ibis	Cattle egret	GIZ_BU_049	0	40.27
Middle Egypt	Giza	Bubulcus ibis	Cattle egret	GIZ_BU_050	0	37.69
Middle Egypt	Giza	Bubulcus ibis	Cattle egret	GIZ_BU_051	0	40.52
Middle Egypt	Giza	Bubulcus ibis	Cattle egret	GIZ_BU_052	0	37.12
Canal Region	Ismailia	Larus ridibundus	Black-headed gull	ISM_LA_001	1	20.9	1293	1
Canal Region	Ismailia	Larus ridibundus	Black-headed gull	ISM_LA_002	1	32.41	3059	1
Canal Region	Ismailia	Larus ridibundus	Black-headed gull	ISM_LA_003	0	37.34	1819	1
Canal Region	Ismailia	Larus ridibundus	Black-headed gull	ISM_LA_004	0	41.04	2286	1
Canal Region	Ismailia	Larus ridibundus	Black-headed gull	ISM_LA_005	0	39.63	2381	1
Canal Region	Ismailia	Larus ridibundus	Black-headed gull	ISM_LA_006	0	37.48	2479	1
Canal Region	Ismailia	Larus ridibundus	Black-headed gull	ISM_LA_007	0	38.02	2041	1
Canal Region	Ismailia	Larus ridibundus	Black-headed gull	ISM_LA_008	0	38.51	1920	1
Canal Region	Ismailia	Larus ridibundus	Black-headed gull	ISM_LA_009	0	37.87	2314	1
Canal Region	Ismailia	Larus ridibundus	Black-headed gull	ISM_LA_010	0	40.78	1735	1
Canal Region	Ismailia	Larus ridibundus	Black-headed gull	ISM_LA_011	0	38.16	1025	1
Canal Region	Ismailia	Larus ridibundus	Black-headed gull	ISM_LA_012	0	38.22	1946	1
Canal Region	Ismailia	Larus ridibundus	Black-headed gull	ISM_LA_013	0	37.18	1997	1
Canal Region	Ismailia	Larus ridibundus	Black-headed gull	ISM_LA_014	0	38.38	169	0
Canal Region	Ismailia	Larus ridibundus	Black-headed gull	ISM_LA_015	0	40.56	130	0
Canal Region	Ismailia	Larus ridibundus	Black-headed gull	ISM_LA_016	0	38.23	172	0
Canal Region	Ismailia	Larus ridibundus	Black-headed gull	ISM_LA_017	0	37.67	345	0
Canal Region	Ismailia	Larus ridibundus	Black-headed gull	ISM_LA_018	0	38.42	393	0
Canal Region	Ismailia	Larus ridibundus	Black-headed gull	ISM_LA_019	0	37.64	104	0
Canal Region	Ismailia	Larus ridibundus	Black-headed gull	ISM_LA_020	0	39.62	251	0
Canal Region	Ismailia	Larus ridibundus	Black-headed gull	ISM_LA_021	0	40.02	388	0
Canal Region	Ismailia	Larus ridibundus	Black-headed gull	ISM_LA_022	0	41.98	388	0
Canal Region	Ismailia	Larus ridibundus	Black-headed gull	ISM_LA_023	0	37.93	33	0
Canal Region	Ismailia	Larus ridibundus	Black-headed gull	ISM_LA_024	0	41.09	338	0
Canal Region	Ismailia	Larus ridibundus	Black-headed gull	ISM_LA_025	0	39.91	113	0
Canal Region	Ismailia	Larus ridibundus	Black-headed gull	ISM_LA_026	0	38.8
Canal Region	Ismailia	Larus ridibundus	Black-headed gull	ISM_LA_027	0	41.06
Canal Region	Ismailia	Larus ridibundus	Black-headed gull	ISM_LA_028	0	41.6
Canal Region	Ismailia	Larus ridibundus	Black-headed gull	ISM_LA_029	0	37.84
Canal Region	Ismailia	Larus ridibundus	Black-headed gull	ISM_LA_030	0	38.71
Canal Region	Port Said	Corvus cornix	Hooded crow	POR_CO_001	1	28.4	160	0
Canal Region	Port Said	Corvus cornix	Hooded crow	POR_CO_002	0	39.42	285	0
Canal Region	Port Said	Corvus cornix	Hooded crow	POR_CO_003	0	40.02	146	0
Canal Region	Port Said	Corvus cornix	Hooded crow	POR_CO_004	0	39.3	335	0
Canal Region	Port Said	Corvus cornix	Hooded crow	POR_CO_005	0	39.76	54	0
Canal Region	Port Said	Corvus cornix	Hooded crow	POR_CO_006	0	39.87	263	0
Canal Region	Port Said	Corvus cornix	Hooded crow	POR_CO_007	0	40.74	116	0
Canal Region	Port Said	Corvus cornix	Hooded crow	POR_CO_008	0	37.85	87	0
Canal Region	Port Said	Corvus cornix	Hooded crow	POR_CO_009	0	41.63	157	0
Canal Region	Port Said	Corvus cornix	Hooded crow	POR_CO_010	0	37.19	184	0
Canal Region	Port Said	Corvus cornix	Hooded crow	POR_CO_011	0	41.48	198	0
Canal Region	Port Said	Corvus cornix	Hooded crow	POR_CO_012	0	39.83	14	0
Canal Region	Port Said	Corvus cornix	Hooded crow	POR_CO_013	0	39.96	141	0
Canal Region	Port Said	Corvus cornix	Hooded crow	POR_CO_014	0	38.42	350	0
Canal Region	Port Said	Corvus cornix	Hooded crow	POR_CO_015	0	37.39	103	0
Canal Region	Port Said	Corvus cornix	Hooded crow	POR_CO_016	0	41.28	44	0
Canal Region	Port Said	Corvus cornix	Hooded crow	POR_CO_017	0	41.26	207	0
Canal Region	Port Said	Corvus cornix	Hooded crow	POR_CO_018	0	38.94	172	0
Canal Region	Port Said	Corvus cornix	Hooded crow	POR_CO_019	0	41.96	9	0
Canal Region	Port Said	Corvus cornix	Hooded crow	POR_CO_020	0	39.06	366	0
Canal Region	Port Said	Corvus cornix	Hooded crow	POR_CO_021	0	40.24	23	0
Canal Region	Port Said	Corvus cornix	Hooded crow	POR_CO_022	0	38.32	362	0
Canal Region	Port Said	Corvus cornix	Hooded crow	POR_CO_023	0	41.97	336	0
Canal Region	Port Said	Corvus cornix	Hooded crow	POR_CO_024	0	40.03	249	0
Canal Region	Port Said	Corvus cornix	Hooded crow	POR_CO_025	0	39.13	288	0
Canal Region	Port Said	Corvus cornix	Hooded crow	POR_CO_026	0	40.89	377	0
Canal Region	Port Said	Corvus cornix	Hooded crow	POR_CO_027	0	40.64	166	0
Canal Region	Port Said	Corvus cornix	Hooded crow	POR_CO_028	0	37.28	89	0
Canal Region	Port Said	Corvus cornix	Hooded crow	POR_CO_029	0	39.21	239	0
Canal Region	Port Said	Corvus cornix	Hooded crow	POR_CO_030	0	39.38	318	0
Canal Region	Port Said	Corvus cornix	Hooded crow	POR_CO_031	0	37.24
Canal Region	Port Said	Corvus cornix	Hooded crow	POR_CO_032	0	39.25
Canal Region	Port Said	Corvus cornix	Hooded crow	POR_CO_033	0	40.92
Canal Region	Port Said	Corvus cornix	Hooded crow	POR_CO_034	0	38.48
Canal Region	Port Said	Corvus cornix	Hooded crow	POR_CO_035	0	39.53
Canal Region	Port Said	Corvus cornix	Hooded crow	POR_CO_036	0	41.34
Canal Region	Port Said	Corvus cornix	Hooded crow	POR_CO_037	0	37.55
Canal Region	Port Said	Corvus cornix	Hooded crow	POR_CO_038	0	41.82
Canal Region	Port Said	Corvus cornix	Hooded crow	POR_CO_039	0	41.37
Canal Region	Port Said	Corvus cornix	Hooded crow	POR_CO_040	0	38.96
Canal Region	Port Said	Corvus cornix	Hooded crow	POR_CO_041	0	39.57
Canal Region	Port Said	Corvus cornix	Hooded crow	POR_CO_042	0	38.12
Upper Egypt	Minya	Columba oenas	Stock dove	MIN_CO_001	0	39.86	39	0
Upper Egypt	Minya	Columba oenas	Stock dove	MIN_CO_002	0	39.03	327	0
Upper Egypt	Minya	Columba oenas	Stock dove	MIN_CO_003	0	41.35	300	0
Upper Egypt	Minya	Columba oenas	Stock dove	MIN_CO_004	0	41.33	185	0
Upper Egypt	Minya	Columba oenas	Stock dove	MIN_CO_005	0	38.97	396	0
Upper Egypt	Minya	Columba oenas	Stock dove	MIN_CO_006	0	40.83	162	0
Upper Egypt	Minya	Columba oenas	Stock dove	MIN_CO_007	0	39.01	386	0
Upper Egypt	Minya	Columba oenas	Stock dove	MIN_CO_008	0	38.94	323	0
Upper Egypt	Minya	Columba oenas	Stock dove	MIN_CO_009	0	41.44	329	0
Upper Egypt	Minya	Columba oenas	Stock dove	MIN_CO_010	0	40.45	30	0
Upper Egypt	Minya	Columba oenas	Stock dove	MIN_CO_011	0	41	17	0
Upper Egypt	Minya	Columba oenas	Stock dove	MIN_CO_012	0	39.28	201	0
Upper Egypt	Minya	Columba oenas	Stock dove	MIN_CO_013	0	40.24	349	0
Upper Egypt	Minya	Columba oenas	Stock dove	MIN_CO_014	0	39.3	260	0
Upper Egypt	Minya	Columba oenas	Stock dove	MIN_CO_015	0	38.59	139	0
Upper Egypt	Minya	Columba oenas	Stock dove	MIN_CO_016	0	38.71	54	0
Upper Egypt	Minya	Columba oenas	Stock dove	MIN_CO_017	0	38.66	17	0
Upper Egypt	Minya	Columba oenas	Stock dove	MIN_CO_018	0	40.77	20	0
Upper Egypt	Minya	Columba oenas	Stock dove	MIN_CO_019	0	38.38	76	0
Upper Egypt	Minya	Columba oenas	Stock dove	MIN_CO_020	0	38.81	372	0
Upper Egypt	Minya	Columba oenas	Stock dove	MIN_CO_021	0	40.93	360	0
Upper Egypt	Minya	Columba oenas	Stock dove	MIN_CO_022	0	39.42	120	0
Upper Egypt	Minya	Columba oenas	Stock dove	MIN_CO_023	0	38.81	55	0
Upper Egypt	Minya	Columba oenas	Stock dove	MIN_CO_024	0	39.3	126	0
Upper Egypt	Minya	Columba oenas	Stock dove	MIN_CO_025	0	40.58	69	0
Upper Egypt	Minya	Columba oenas	Stock dove	MIN_CO_026	0	38.42	79	0
Upper Egypt	Minya	Columba oenas	Stock dove	MIN_CO_027	0	38.45	18	0
Upper Egypt	Minya	Columba oenas	Stock dove	MIN_CO_028	0	37.13	125	0
Upper Egypt	Minya	Columba oenas	Stock dove	MIN_CO_029	0	41.58	294	0
Upper Egypt	Minya	Columba oenas	Stock dove	MIN_CO_030	0	37.7	307	0
Upper Egypt	Minya	Columba oenas	Stock dove	MIN_CO_031	0	40.8	44	0
Upper Egypt	Minya	Columba oenas	Stock dove	MIN_CO_032	0	38.6	234	0
Upper Egypt	Minya	Columba oenas	Stock dove	MIN_CO_033	0	40.6	275	0
Upper Egypt	Minya	Columba oenas	Stock dove	MIN_CO_034	0	38.92	142	0
Upper Egypt	Minya	Columba oenas	Stock dove	MIN_CO_035	0	39.2	146	0
Upper Egypt	Minya	Columba oenas	Stock dove	MIN_CO_036	0	41.74	99	0
Upper Egypt	Minya	Columba oenas	Stock dove	MIN_CO_037	0	41.19	289	0
Upper Egypt	Minya	Columba oenas	Stock dove	MIN_CO_038	0	38.6	168	0
Upper Egypt	Minya	Columba oenas	Stock dove	MIN_CO_039	0	37.19	264	0
Upper Egypt	Minya	Columba oenas	Stock dove	MIN_CO_040	0	40.64
Upper Egypt	Minya	Columba oenas	Stock dove	MIN_CO_041	0	38.54
Upper Egypt	Minya	Columba oenas	Stock dove	MIN_CO_042	0	41.19
Upper Egypt	Minya	Columba oenas	Stock dove	MIN_CO_043	0	41.97
Upper Egypt	Minya	Columba oenas	Stock dove	MIN_CO_044	0	41
Upper Egypt	Minya	Columba oenas	Stock dove	MIN_CO_045	0	37.27
Upper Egypt	Minya	Columba oenas	Stock dove	MIN_CO_046	0	40.82
Upper Egypt	Minya	Columba oenas	Stock dove	MIN_CO_047	0	39.58
Upper Egypt	Minya	Columba oenas	Stock dove	MIN_CO_048	0	38.76
Upper Egypt	Minya	Columba oenas	Stock dove	MIN_CO_049	0	40.91
Upper Egypt	Minya	Columba oenas	Stock dove	MIN_CO_050	0	39.98
Upper Egypt	Minya	Columba oenas	Stock dove	MIN_CO_051	0	39.59
Upper Egypt	Minya	Columba oenas	Stock dove	MIN_CO_052	0	40.46
Upper Egypt	Minya	Columba oenas	Stock dove	MIN_CO_053	0	40.44
Upper Egypt	Minya	Columba oenas	Stock dove	MIN_CO_054	0	37.41
Upper Egypt	Minya	Columba oenas	Stock dove	MIN_CO_055	0	37.75
Upper Egypt	Minya	Columba oenas	Stock dove	MIN_CO_056	0	40.92
Upper Egypt	Minya	Columba oenas	Stock dove	MIN_CO_057	0	37.98
Upper Egypt	Minya	Columba oenas	Stock dove	MIN_CO_058	0	41.39
Upper Egypt	Minya	Columba oenas	Stock dove	MIN_CO_059	0	41.8
Upper Egypt	Minya	Columba oenas	Stock dove	MIN_CO_060	0	37.82
Upper Egypt	Minya	Columba oenas	Stock dove	MIN_CO_061	0	37.18
Upper Egypt	Assiut	Corvus cornix	Hooded crow	ASS_CO_001	0	41.96	182	0
Upper Egypt	Assiut	Corvus cornix	Hooded crow	ASS_CO_002	0	40.77	254	0
Upper Egypt	Assiut	Corvus cornix	Hooded crow	ASS_CO_003	0	40.77	92	0
Upper Egypt	Assiut	Corvus cornix	Hooded crow	ASS_CO_004	0	39.26	376	0
Upper Egypt	Assiut	Corvus cornix	Hooded crow	ASS_CO_005	0	38.3	245	0
Upper Egypt	Assiut	Corvus cornix	Hooded crow	ASS_CO_006	0	38.38	181	0
Upper Egypt	Assiut	Corvus cornix	Hooded crow	ASS_CO_007	0	39.07	145	0
Upper Egypt	Assiut	Corvus cornix	Hooded crow	ASS_CO_008	0	40.52	343	0
Upper Egypt	Assiut	Corvus cornix	Hooded crow	ASS_CO_009	0	38.39	55	0
Upper Egypt	Assiut	Corvus cornix	Hooded crow	ASS_CO_010	0	37.24	159	0
Upper Egypt	Assiut	Corvus cornix	Hooded crow	ASS_CO_011	0	37.86	303	0
Upper Egypt	Assiut	Corvus cornix	Hooded crow	ASS_CO_012	0	40.52	181	0
Upper Egypt	Assiut	Corvus cornix	Hooded crow	ASS_CO_013	0	37.83	278	0
Upper Egypt	Assiut	Corvus cornix	Hooded crow	ASS_CO_014	0	41.58	98	0
Upper Egypt	Assiut	Corvus cornix	Hooded crow	ASS_CO_015	0	37.84	287	0
Upper Egypt	Assiut	Corvus cornix	Hooded crow	ASS_CO_016	0	37.84	87	0
Upper Egypt	Assiut	Corvus cornix	Hooded crow	ASS_CO_017	0	38.37	110	0
Upper Egypt	Assiut	Corvus cornix	Hooded crow	ASS_CO_018	0	40.75	142	0
Upper Egypt	Assiut	Corvus cornix	Hooded crow	ASS_CO_019	0	38.73	202	0
Upper Egypt	Assiut	Corvus cornix	Hooded crow	ASS_CO_020	0	41.62	4	0
Upper Egypt	Assiut	Corvus cornix	Hooded crow	ASS_CO_021	0	39.45	248	0
Upper Egypt	Assiut	Corvus cornix	Hooded crow	ASS_CO_022	0	38.31	170	0
Upper Egypt	Assiut	Corvus cornix	Hooded crow	ASS_CO_023	0	38.44	240	0
Upper Egypt	Assiut	Corvus cornix	Hooded crow	ASS_CO_024	0	37.53	277	0
Upper Egypt	Assiut	Corvus cornix	Hooded crow	ASS_CO_025	0	40.61	360	0
Upper Egypt	Assiut	Corvus cornix	Hooded crow	ASS_CO_026	0	39.64	108	0
Upper Egypt	Assiut	Corvus cornix	Hooded crow	ASS_CO_027	0	37.84	353	0
Upper Egypt	Assiut	Corvus cornix	Hooded crow	ASS_CO_028	0	38.01	77	0
Upper Egypt	Assiut	Corvus cornix	Hooded crow	ASS_CO_029	0	41.99	320	0
Upper Egypt	Assiut	Corvus cornix	Hooded crow	ASS_CO_030	0	38.67	345	0
Upper Egypt	Assiut	Corvus cornix	Hooded crow	ASS_CO_031	0	41.93	129	0
Upper Egypt	Assiut	Corvus cornix	Hooded crow	ASS_CO_032	0	41.4	184	0
Upper Egypt	Assiut	Corvus cornix	Hooded crow	ASS_CO_033	0	40.02	289	0
Upper Egypt	Assiut	Corvus cornix	Hooded crow	ASS_CO_034	0	37.7
Upper Egypt	Assiut	Corvus cornix	Hooded crow	ASS_CO_035	0	41.75
Upper Egypt	Assiut	Corvus cornix	Hooded crow	ASS_CO_036	0	38.39
Upper Egypt	Assiut	Corvus cornix	Hooded crow	ASS_CO_037	0	39.2
Upper Egypt	Assiut	Corvus cornix	Hooded crow	ASS_CO_038	0	39.27
Upper Egypt	Assiut	Corvus cornix	Hooded crow	ASS_CO_039	0	39.03
Upper Egypt	Assiut	Corvus cornix	Hooded crow	ASS_CO_040	0	38.43
